# Supplementary material for: Insulin-like Peptides of the Western Flower Thrips Frankliniella occidentalis and Their Mediation of Immature Development
Source: Insects. 2023 Jan 3;14(1):47. doi: 10.3390/insects14010047 (PMC9864108; doi:10.3390/insects14010047)
Supplement: Supplementary file 1 [file insects-14-00047-s001.zip]

Archive with 1 entries (1 files):
- insects-2126429-supplementary.pdf
